# Supplementary material for: CCNB2/SASP/Cathepsin B & PGE2 Axis Induce Cell Senescence Mediated Malignant Transformation
Source: Int J Biol Sci. 2021 Aug 13;17(13):3538–53. doi: 10.7150/ijbs.63430 (PMC8416730; doi:10.7150/ijbs.63430)
Supplement: Supplementary file 2 — Supplementary tables. [file ijbsv17p3538s2.xlsx]

## Sheet: DEG
ID	logFC	logCPM	PValue	FDR
RP11-81H14.2	4.39092	3.28256	6.7133e-26	1.57916e-23
SAA1	4.02126	6.48595	5.75515e-19	5.77831e-17
RP4-669L17.1	3.45638	4.00871	7.39345e-21	9.36466e-19
H19	3.30638	8.27838	1.08e-24	1.58e-22
DLK1	3.19087	3.43184	7.63e-19	4.21e-17
ELANE	3.17848	4.03671	2.6e-23	2.94e-21
HOXD11	3.1784	3.04836	8.46e-28	2.08e-25
PLA2G2A	3.03594	4.99579	3.23591e-16	2.01827e-14
HOXD10	2.86137	3.00235	4.62e-28	1.24e-25
MYBPH	2.84703	3.25152	1.03e-23	1.31e-21
TRDC	2.69055	2.91406	7.34952e-28	2.32726e-25
PI3	2.67265	5.10495	2.11358e-12	6.74461e-11
POSTN	2.64773	4.87478	1.26474e-16	8.67717e-15
HOXA9	2.63797	2.74171	6.5e-21	4.91e-19
HBG2	2.61964	5.41795	1.14e-17	5.65e-16
IGFBP2	2.61675	9.28649	1.24e-41	5.34e-38
CTAG1A	2.56006	2.9783	1.15e-13	2.97e-12
AC002454.1	2.53472	3.30606	3.75e-23	4.08e-21
VEGFA	2.49518	8.27329	6.41756e-33	4.06429e-30
CTAG1B	2.47544	3.03861	3.77e-11	6.54e-10
MMP7	2.37714	3.03947	1.13e-19	7.34e-18
CHRNA9	2.35557	2.81288	2.32e-22	2.14e-20
CA9	2.33118	4.67118	3.47e-22	3.08e-20
CA3	2.32955	3.99155	1.84e-28	5.28e-26
CHI3L1	2.31347	10.6231	5.07e-19	2.91e-17
COL8A1	2.30802	3.69892	3.3e-17	1.49e-15
COL2A1	2.294	3.13179	1.67e-16	6.79e-15
PDPN	2.28599	5.36158	1.06804e-31	5.49571e-29
RETN	2.28023	3.45346	1.67698e-13	6.55217e-12
IBSP	2.27042	3.21777	5.74e-17	2.5e-15
SAA2	2.25341	4.54267	7.3383e-08	8.34479e-07
NNMT	2.25298	6.92357	4.16718e-22	6.01902e-20
KISS1	2.2051	3.03823	6.32e-13	1.46e-11
IL8	2.17935	4.56023	1.68e-15	5.81e-14
EN1	2.17172	3.28674	6.06e-24	8.15e-22
PRAME	2.17028	2.75341	2.41981e-07	2.43847e-06
PTX3	2.16993	3.7814	7.58303e-23	1.17794e-20
SEC61G	2.11673	10.1577	4.28922e-31	1.85859e-28
HOXD9	2.10937	3.84578	8.62e-21	6.34e-19
HOXA7	2.0967	3.14717	2.12e-17	1.01e-15
HOXA3	2.09522	2.8167	3.2e-17	1.45e-15
C6orf141	2.09249	3.51392	7.02e-21	5.21e-19
HOXB3	2.0912	4.08733	1.56e-21	1.3e-19
IGFBP3	2.0904	6.95618	6.44e-29	1.98e-26
HOXA10	2.08531	3.09363	1.13e-19	7.34e-18
SDC1	2.07326	3.5183	3.13125e-30	1.28898e-27
DMRTA2	2.06669	3.45651	3.76e-19	2.25e-17
MMP9	2.06158	5.97131	1.06e-12	2.4e-11
IL13RA2	2.05634	3.97793	2.9e-24	4.03e-22
PITX1	2.05558	2.77033	3.46582e-20	4.0763e-18
MEOX2	2.04847	3.09452	1.17e-14	3.56e-13
HOXA4	2.04587	2.95824	6.05e-16	2.23e-14
HOXA-AS2	2.02136	2.92661	8.33e-15	2.6e-13
SLPI	2.00513	5.65863	3.93207e-20	4.55954e-18
LOX	2.00452	3.46773	6.05e-26	1.06e-23
IGLC1	1.99416	7.22426	3.45e-09	4.05e-08
DKK1	1.98871	3.65064	1.31e-13	3.35e-12
HOXC9	1.97319	2.81147	5.65e-16	2.11e-14
CTHRC1	1.96568	4.56833	2.8e-28	7.77e-26
LIF	1.96095	3.56988	2.27e-17	1.06e-15
IGF2BP3	1.95432	3.30048	1.08e-15	3.83e-14
SERPINE1	1.95131	4.70995	1.73789e-21	2.30775e-19
UBE2C	1.94717	5.40994	1.48679e-38	6.12036e-35
COL6A2	1.9408	7.51362	4.07e-25	6.14e-23
HOXA5	1.93487	2.80156	2.77e-17	1.27e-15
LTF	1.92986	7.44693	1.8e-10	2.69e-09
COL3A1	1.92068	6.50605	1.85e-15	6.29e-14
TRPM8	1.91527	2.62369	1.06955e-12	3.63868e-11
METTL7B	1.91287	5.6902	5.19e-26	9.3e-24
AL672183.2	1.9051	3.02208	5.61e-14	1.53e-12
MYBL2	1.89589	4.44138	3.97e-35	3.8e-32
PLAT	1.88288	5.16359	4.26279e-32	2.50683e-29
DLGAP5	1.88147	2.93009	1.39e-30	4.98e-28
MELK	1.8713	3.39172	8.35e-35	7.19e-32
CENPF	1.82953	4.07157	7.92e-32	4.26e-29
F13A1	1.82812	4.65447	5.54e-16	2.07e-14
CCNB2	1.82613	4.03685	1.07e-35	1.54e-32
CHRNA1	1.82343	3.04463	9e-14	2.36e-12
RRM2	1.81985	3.59052	3.09666e-34	3.64211e-31
AC064875.2	1.79834	2.92703	1.34e-20	9.62e-19
BIRC5	1.79716	4.61037	2.16e-37	4.64e-34
CDC20	1.79361	4.99373	3.37e-35	3.63e-32
PRRX2	1.79034	2.49504	6.79699e-11	1.55443e-09
KIF4A	1.78777	3.22044	1.15e-34	9.02e-32
ASPM	1.78434	2.85497	6.68e-28	1.69e-25
STC1	1.78065	2.39665	3.00198e-17	2.20672e-15
TOP2A	1.78006	5.32565	8.28822e-34	7.58188e-31
RP11-436F9.1	1.76829	3.22789	6.28352e-12	1.80882e-10
KIF2C	1.76646	3.8992	1.31e-35	1.62e-32
COL1A1	1.76149	6.73423	8.74e-14	2.3e-12
SRPX2	1.76028	3.41403	2.19523e-19	2.28777e-17
CENPA	1.75277	3.37294	1.81e-34	1.24e-31
TREM1	1.74754	3.97508	1.74694e-12	5.68481e-11
IGF2BP2	1.72297	3.24146	2.53e-16	1e-14
WISP1	1.72129	2.30958	1.28894e-14	6.02948e-13
AGAP2-AS1	1.71443	4.64735	3.12e-18	1.62e-16
PBK	1.7123	3.42161	5.99962e-35	9.87897e-32
SNORD3B-1	1.71035	6.49323	3.8556e-07	3.69967e-06
TNFAIP6	1.70656	2.87819	3.73323e-23	6.40326e-21
GTSE1	1.70525	3.59917	9.21e-32	4.66e-29
COL6A3	1.70524	4.20617	2.06e-11	3.82e-10
HJURP	1.7031	3.45957	1.87e-34	1.24e-31
PCP2	1.70152	2.73994	2.39699e-11	6.10972e-10
COL4A1	1.69984	6.66166	1.15e-16	4.81e-15
ADAM12	1.69448	3.23163	1.42e-19	8.97e-18
ADM	1.68209	5.03393	1.23e-22	1.2e-20
FMOD	1.68206	3.98728	3.52e-18	1.8e-16
NDC80	1.67698	2.99669	5.66759e-33	3.88844e-30
G0S2	1.67564	4.42938	2.06e-16	8.29e-15
TNFRSF12A	1.67563	6.21829	1.35755e-24	2.72602e-22
HP	1.67453	5.31506	1.52e-10	2.3e-09
PCDHGA11	1.67425	2.75849	1.01446e-09	1.77995e-08
MIA	1.67212	5.32499	6.32e-13	1.46e-11
FCGBP	1.66889	5.3268	5.43e-20	3.62e-18
SNORD3B-2	1.66875	3.53811	4.40277e-09	6.66323e-08
HSPA6	1.66731	4.15743	1.39e-23	1.66e-21
NCAPG	1.65745	2.7423	3.27847e-33	2.45378e-30
AURKB	1.64859	4.69196	1.48e-31	7.1e-29
TROAP	1.64742	3.60358	3.71893e-28	1.22472e-25
THBS1	1.64459	3.66569	3.88653e-14	1.65792e-12
S100A8	1.63899	6.49393	1.02427e-15	5.93863e-14
SHOX2	1.63685	2.46857	6.45064e-11	1.48762e-09
FAM64A	1.63018	4.77403	8.3e-27	1.66e-24
HOXB2	1.62882	3.71993	1.09e-16	4.6e-15
ASF1B	1.62853	3.95716	9.34e-36	1.54e-32
TPX2	1.62033	3.77183	3.73489e-38	1.02498e-34
CEP55	1.61894	2.84504	1.36e-27	3.25e-25
ESM1	1.61466	3.88563	4.76e-14	1.32e-12
CD163	1.60775	5.73498	2.39e-17	1.11e-15
CDCA8	1.60609	3.26284	8.03e-31	3.01e-28
NUSAP1	1.60346	4.2905	2.12414e-33	1.74881e-30
CHI3L2	1.59261	8.8615	1.39e-12	3.13e-11
SOCS3	1.59094	5.32158	2.29701e-15	1.22801e-13
BUB1B	1.59045	3.35558	1.92e-27	4.48e-25
KIAA0101	1.58444	4.46621	6.63e-34	4.07e-31
COL4A2	1.58292	7.24376	1.12e-18	6.01e-17
SPC24	1.58286	3.85078	7.47455e-25	1.5779e-22
FAM83D	1.58172	3.00606	1.64e-25	2.71e-23
ESPL1	1.57557	3.29942	2.46e-26	4.61e-24
NUF2	1.57442	3.21823	1.60396e-31	7.76787e-29
STAC	1.57015	2.22337	2.59578e-15	1.36121e-13
KIF20A	1.56734	3.29339	6.84e-21	5.12e-19
BUB1	1.56389	3.17222	5.07e-27	1.09e-24
HS3ST3B1	1.56271	2.75584	8.09e-14	2.15e-12
TTK	1.55949	2.37686	1.12596e-24	2.3175e-22
KIFC1	1.55919	4.15647	3.79e-31	1.72e-28
BARX1	1.5518	3.08233	1.26e-09	1.61e-08
CCNB1	1.55167	4.73844	1.55e-40	4.45e-37
IQGAP3	1.55142	3.08616	9.94e-24	1.3e-21
CHRDL2	1.54933	2.95321	1.25e-14	3.76e-13
SKA1	1.54921	2.30997	4.24933e-26	1.12854e-23
LUM	1.5492	4.60748	2.87e-15	9.56e-14
HAND2	1.54564	2.82164	6.14e-13	1.43e-11
METTL21B	1.54543	4.34128	5.58e-19	3.16e-17
MIR4435-1HG	1.54289	6.21075	3.24e-25	5.16e-23
CCL20	1.54035	2.88987	3.23e-10	4.55e-09
TUBA1C	1.53556	5.3636	6.0216e-30	2.36075e-27
KIF23	1.53533	3.30954	2.72e-25	4.42e-23
CKAP2L	1.53111	2.82936	1.1e-23	1.38e-21
CDK1	1.52869	4.47084	2.42e-33	1.39e-30
RP11-161H23.5	1.52376	5.1029	1.15581e-11	3.15091e-10
NEK2	1.52042	2.60399	5.07459e-26	1.26603e-23
GAS2L3	1.51901	2.9612	5.58e-23	5.9e-21
HOTAIRM1	1.51824	4.57089	4.29e-16	1.63e-14
STEAP3	1.51366	3.90054	5.00354e-23	8.23883e-21
PTTG1	1.50931	5.76003	5.72579e-34	5.89256e-31
TK1	1.50498	4.13581	9.12307e-36	1.87776e-32
RP11-47I22.1	-1.58912	2.37545	1.05007e-21	1.4653e-19
SCARNA10	-1.64725	10.5017	9.55486e-05	0.000488907
MSMP	-1.72674	6.17481	9.63e-14	2.52e-12
AL445199.1	-1.73701	2.88406	5.76e-27	1.21e-24
KRT17	-1.91076	4.27926	2.25e-18	1.18e-16
IL17B	-2.1327	2.76471	4.17e-27	9.2e-25
PTGER1	-2.23168	2.84524	2.83165e-42	2.3313e-38
GCGR	-2.2789	2.79545	1.64e-16	6.69e-15
GLI1	-2.97228	3.68301	1.96e-44	1.69e-40

## Sheet: GO
Category	term ID	term description	observed gene count	background gene count	false discovery rate		matching proteins in your network (IDs)	matching proteins in your network (labels)
BP	GO:0051301	cell division	33	483	9.04e-15	14.0438	ENSP00000250056,ENSP00000251496,ENSP00000256442,ENSP00000257934,ENSP00000260363,ENSP00000261597,ENSP00000271452,ENSP00000285116,ENSP00000287598,ENSP00000288207,ENSP00000300403,ENSP00000301072,ENSP00000301633,ENSP00000302530,ENSP00000313950,ENSP00000336868,ENSP00000348838,ENSP00000355922,ENSP00000355966,ENSP00000356379,ENSP00000360540,ENSP00000361298,ENSP00000361540,ENSP00000362146,ENSP00000363524…	ASPM,AURKB,BIRC5,BUB1,BUB1B,CCNB1,CCNB2,CDC20,CDCA8,CDK1,CENPA,CENPF,CEP55,ESPL1,FAM64A,FAM83D,KIF20A,KIF23,KIF2C,KIF4A,KIFC1,NCAPG,NDC80,NEK2,NUF2,NUSAP1,PTTG1,SKA1,SPC24,TOP2A,TPX2,TUBA1C,UBE2C
BP	GO:0007059	chromosome segregation	25	253	2.86e-14	13.5436	ENSP00000247191,ENSP00000251496,ENSP00000256442,ENSP00000257934,ENSP00000260363,ENSP00000261597,ENSP00000271452,ENSP00000285116,ENSP00000287598,ENSP00000301633,ENSP00000302530,ENSP00000313950,ENSP00000355922,ENSP00000355966,ENSP00000358813,ENSP00000361298,ENSP00000361540,ENSP00000362146,ENSP00000363524,ENSP00000377536,ENSP00000393963,ENSP00000411532,ENSP00000414109,ENSP00000453403,ENSP00000481110	AURKB,BIRC5,BUB1,BUB1B,CCNB1,CDC20,CDCA8,CENPF,DLGAP5,ESPL1,FAM83D,HJURP,KIF23,KIF2C,KIF4A,KIFC1,NCAPG,NDC80,NEK2,NUF2,NUSAP1,PTTG1,SKA1,TOP2A,TTK
BP	GO:0007049	cell cycle	46	1263	1.99e-12	11.7011	ENSP00000217026,ENSP00000247191,ENSP00000250056,ENSP00000251496,ENSP00000256442,ENSP00000257934,ENSP00000260356,ENSP00000260363,ENSP00000261597,ENSP00000271452,ENSP00000285116,ENSP00000287598,ENSP00000288207,ENSP00000298048,ENSP00000300035,ENSP00000300403,ENSP00000301633,ENSP00000302530,ENSP00000306512,ENSP00000313950,ENSP00000336868,ENSP00000348838,ENSP00000353770,ENSP00000354451,ENSP00000355922…	ASPM,AURKB,BIRC5,BUB1,BUB1B,CCNB1,CCNB2,CDC20,CDCA8,CDK1,CENPA,CENPF,CEP55,CTCFL,CXCL8,DLGAP5,ESPL1,FAM64A,FAM83D,GTSE1,HJURP,IQGAP3,KIAA0101,KIF20A,KIF23,KIF2C,KIF4A,KIFC1,MELK,MYBL2,NCAPG,NDC80,NEK2,NUF2,NUSAP1,PBK,PTTG1,RRM2,SKA1,SPC24,STEAP3,THBS1,TOP2A,TPX2,TTK,UBE2C
BP	GO:1902850	microtubule cytoskeleton organization involved in mitosis	15	94	3.23e-11	10.4908	ENSP00000217026,ENSP00000256442,ENSP00000257934,ENSP00000260363,ENSP00000261597,ENSP00000300403,ENSP00000301633,ENSP00000313950,ENSP00000336868,ENSP00000355966,ENSP00000358813,ENSP00000361540,ENSP00000363524,ENSP00000393963,ENSP00000453403	AURKB,BIRC5,CCNB1,CDC20,CENPA,ESPL1,KIF23,KIF4A,KIFC1,MYBL2,NDC80,NEK2,NUSAP1,TPX2,TTK
BP	GO:0030198	extracellular matrix organization	21	296	6.65e-10	9.17718	ENSP00000223095,ENSP00000225964,ENSP00000226284,ENSP00000231004,ENSP00000260227,ENSP00000260356,ENSP00000261037,ENSP00000266718,ENSP00000274063,ENSP00000295550,ENSP00000300527,ENSP00000304408,ENSP00000347041,ENSP00000353654,ENSP00000357668,ENSP00000359583,ENSP00000361405,ENSP00000364979,ENSP00000369071,ENSP00000369889,ENSP00000466090	ADAM12,COL1A1,COL2A1,COL3A1,COL4A1,COL4A2,COL6A2,COL6A3,COL8A1,ELANE,FMOD,HPSE2,IBSP,LOX,LUM,MMP7,MMP9,POSTN,SERPINE1,SFRP2,THBS1
BP	GO:0009790	embryo development	34	890	1.57e-09	8.8041	ENSP00000222726,ENSP00000225964,ENSP00000228682,ENSP00000242159,ENSP00000249075,ENSP00000249499,ENSP00000249501,ENSP00000256442,ENSP00000261037,ENSP00000262041,ENSP00000265340,ENSP00000274063,ENSP00000283921,ENSP00000288207,ENSP00000295206,ENSP00000302836,ENSP00000306512,ENSP00000312663,ENSP00000330341,ENSP00000330523,ENSP00000331741,ENSP00000345681,ENSP00000352565,ENSP00000353654,ENSP00000355966…	ADM,CCNB1,CCNB2,CHRNA9,COL1A1,COL2A1,COL4A2,COL8A1,CTHRC1,CXCL8,DKK1,EN1,GATA2,GLI1,HAND2,HOXA10,HOXA3,HOXA5,HOXA7,HOXB2,HOXB3,HOXC9,HOXD10,HOXD9,LIF,MEOX2,MMP9,NEK2,PITX1,SFRP2,SHOX2,SOCS3,TOP2A,VEGFA
BP	GO:0035295	tube development	32	793	1.71e-09	8.767	ENSP00000222726,ENSP00000223095,ENSP00000228682,ENSP00000231004,ENSP00000242159,ENSP00000249075,ENSP00000249504,ENSP00000255409,ENSP00000256442,ENSP00000260356,ENSP00000261037,ENSP00000262041,ENSP00000274063,ENSP00000294489,ENSP00000295206,ENSP00000304408,ENSP00000306512,ENSP00000326737,ENSP00000330523,ENSP00000345681,ENSP00000352565,ENSP00000353654,ENSP00000362095,ENSP00000364979,ENSP00000369889…	ADM,CCNB1,CHI3L1,COL2A1,COL3A1,COL4A1,COL4A2,COL8A1,CTHRC1,CXCL8,EN1,ESM1,GATA2,GLI1,HAND2,HOXA3,HOXA5,HOXA7,HOXB3,HOXD11,LIF,LOX,MEOX2,PDPN,SDC1,SERPINE1,SFRP2,SHOX2,SRPX2,THBS1,TNFRSF12A,VEGFA
BP	GO:0001501	skeletal system development	24	457	4.76e-09	8.32239	ENSP00000222726,ENSP00000225964,ENSP00000231751,ENSP00000242159,ENSP00000249499,ENSP00000249501,ENSP00000255409,ENSP00000263671,ENSP00000265340,ENSP00000266718,ENSP00000274063,ENSP00000283921,ENSP00000290271,ENSP00000295206,ENSP00000302836,ENSP00000304408,ENSP00000331741,ENSP00000352565,ENSP00000361405,ENSP00000369071,ENSP00000369889,ENSP00000374240,ENSP00000417207,ENSP00000484411	CHI3L1,CHRDL2,COL1A1,COL2A1,COL3A1,EN1,HAND2,HOXA10,HOXA3,HOXA5,HOXA7,HOXB2,HOXB3,HOXC9,HOXD10,HOXD9,LTF,LUM,MMP9,PITX1,POSTN,SFRP2,SHOX2,STC1
BP	GO:0007051	spindle organization	14	123	6.76e-09	8.17005	ENSP00000217026,ENSP00000256442,ENSP00000257934,ENSP00000260363,ENSP00000261597,ENSP00000300403,ENSP00000301633,ENSP00000313950,ENSP00000355966,ENSP00000356379,ENSP00000358813,ENSP00000361540,ENSP00000363524,ENSP00000393963	ASPM,AURKB,BIRC5,CCNB1,CDC20,ESPL1,KIF23,KIF4A,KIFC1,MYBL2,NDC80,NEK2,TPX2,TTK
BP	GO:0001944	vasculature development	23	487	5.61e-08	7.25104	ENSP00000223095,ENSP00000225964,ENSP00000231004,ENSP00000242159,ENSP00000249075,ENSP00000260356,ENSP00000261037,ENSP00000262041,ENSP00000274063,ENSP00000294489,ENSP00000304408,ENSP00000306512,ENSP00000326737,ENSP00000330341,ENSP00000352565,ENSP00000353654,ENSP00000362095,ENSP00000364979,ENSP00000370812,ENSP00000417207,ENSP00000436607,ENSP00000478570,ENSP00000484411	ADM,COL1A1,COL3A1,COL4A1,COL4A2,COL8A1,CXCL8,ESM1,HAND2,HOXA3,HOXA7,HOXB3,LIF,LOX,MEOX2,PDPN,SERPINE1,SFRP2,SOCS3,SRPX2,THBS1,TNFRSF12A,VEGFA
BP	GO:0051783	regulation of nuclear division	15	184	6.66e-08	7.17653	ENSP00000247191,ENSP00000249075,ENSP00000256442,ENSP00000257934,ENSP00000261597,ENSP00000287598,ENSP00000301633,ENSP00000302530,ENSP00000348838,ENSP00000355922,ENSP00000355966,ENSP00000358813,ENSP00000361540,ENSP00000377536,ENSP00000453403	BIRC5,BUB1,BUB1B,CCNB1,CDC20,CENPF,DLGAP5,ESPL1,LIF,NDC80,NEK2,NUSAP1,PTTG1,TTK,UBE2C
BP	GO:0090307	mitotic spindle assembly	9	40	6.66e-08	7.17653	ENSP00000217026,ENSP00000260363,ENSP00000300403,ENSP00000301633,ENSP00000313950,ENSP00000355966,ENSP00000361540,ENSP00000363524,ENSP00000393963	AURKB,BIRC5,CDC20,KIF23,KIF4A,KIFC1,MYBL2,NEK2,TPX2
BP	GO:0048568	embryonic organ development	21	417	1e-07	7	ENSP00000222726,ENSP00000228682,ENSP00000242159,ENSP00000249075,ENSP00000249499,ENSP00000249501,ENSP00000295206,ENSP00000302836,ENSP00000306512,ENSP00000312663,ENSP00000330341,ENSP00000330523,ENSP00000331741,ENSP00000345681,ENSP00000352565,ENSP00000369889,ENSP00000374240,ENSP00000417207,ENSP00000436607,ENSP00000478570,ENSP00000484411	ADM,CHRNA9,COL2A1,CTHRC1,CXCL8,EN1,GATA2,GLI1,HAND2,HOXA3,HOXA5,HOXA7,HOXB2,HOXB3,HOXC9,HOXD10,HOXD9,LIF,SHOX2,SOCS3,VEGFA
BP	GO:0048856	anatomical structure development	87	5085	1.24e-07	6.90658	ENSP00000222726,ENSP00000223095,ENSP00000225964,ENSP00000226284,ENSP00000228682,ENSP00000231004,ENSP00000231751,ENSP00000242159,ENSP00000243924,ENSP00000249075,ENSP00000249499,ENSP00000249501,ENSP00000249504,ENSP00000253968,ENSP00000255409,ENSP00000255416,ENSP00000256442,ENSP00000258729,ENSP00000260356,ENSP00000261007,ENSP00000261037,ENSP00000261731,ENSP00000262041,ENSP00000263382,ENSP00000263671…	ADAM12,ADCYAP1R1,ADM,ADRA1A,ASF1B,ASPM,AURKB,BARX1,CA9,CCNB1,CCNB2,CDC20,CDK1,CENPF,CEP55,CHI3L1,CHRDL2,CHRNA1,CHRNA9,COL1A1,COL2A1,COL3A1,COL4A1,COL4A2,COL6A3,COL8A1,CTHRC1,CXCL8,DAAM2,DKK1,DMRTA2,EN1,ESM1,FAM83D,GATA2,GLI1,HAND2,HOXA10,HOXA3,HOXA4,HOXA5,HOXA7,HOXA9,HOXB2,HOXB3,HOXC9,HOXD10,HOXD11,HOXD9,IBSP,IGF2BP2,IGF2BP3,KRT17,LHX5,LIF,LOX,LTF,LUM,MELK,MEOX2,MKX,MMP9,MYBPH,NEK2,NNMT,PCDHGA11,…
BP	GO:0032501	multicellular organismal process	102	6507	1.72e-07	6.76447	ENSP00000220809,ENSP00000222726,ENSP00000223095,ENSP00000225964,ENSP00000226284,ENSP00000228682,ENSP00000231004,ENSP00000231751,ENSP00000233809,ENSP00000239032,ENSP00000242159,ENSP00000243347,ENSP00000243924,ENSP00000249075,ENSP00000249499,ENSP00000249501,ENSP00000249504,ENSP00000253968,ENSP00000255409,ENSP00000256442,ENSP00000260227,ENSP00000260356,ENSP00000261007,ENSP00000261037,ENSP00000261731…	ADCYAP1R1,ADM,ADRA1A,ALB,ASF1B,ASPM,AURKB,BARX1,BIRC5,CCNB1,CCNB2,CDC20,CDK1,CENPF,CEP55,CHI3L1,CHRDL2,CHRNA1,CHRNA9,COL1A1,COL2A1,COL3A1,COL4A1,COL4A2,COL6A3,COL8A1,CTCFL,CTHRC1,CXCL8,DAAM2,DKK1,DMRTA2,EN1,ESM1,F13A1,FAM83D,GATA2,GCGR,GLI1,HAND2,HBG2,HOXA10,HOXA3,HOXA4,HOXA5,HOXA7,HOXA9,HOXB2,HOXB3,HOXC9,HOXD10,HOXD11,HOXD9,IBSP,IGFBP2,IGFBP3,KIFC1,KISS1,KRT17,LHX5,LIF,LOX,LTF,LUM,MELK,MEOX2,MKX…
BP	GO:0033044	regulation of chromosome organization	18	313	2.14e-07		ENSP00000247191,ENSP00000249075,ENSP00000256442,ENSP00000257934,ENSP00000261597,ENSP00000287598,ENSP00000301633,ENSP00000302530,ENSP00000313950,ENSP00000345681,ENSP00000348838,ENSP00000355922,ENSP00000355966,ENSP00000358813,ENSP00000377536,ENSP00000411532,ENSP00000415579,ENSP00000478570	AURKB,BIRC5,BUB1,BUB1B,CCNB1,CENPF,CTCFL,DLGAP5,ESPL1,GATA2,LIF,NDC80,NEK2,PTTG1,TOP2A,TTK,UBE2C,VEGFA
BP	GO:0007275	multicellular organism development	82	4726	2.67e-07		ENSP00000222726,ENSP00000223095,ENSP00000225964,ENSP00000226284,ENSP00000228682,ENSP00000231004,ENSP00000231751,ENSP00000242159,ENSP00000243924,ENSP00000249075,ENSP00000249499,ENSP00000249501,ENSP00000249504,ENSP00000253968,ENSP00000255409,ENSP00000256442,ENSP00000260356,ENSP00000261007,ENSP00000261037,ENSP00000261731,ENSP00000262041,ENSP00000263382,ENSP00000263671,ENSP00000265340,ENSP00000266718…	ADCYAP1R1,ADM,ADRA1A,ASF1B,ASPM,AURKB,BARX1,CCNB1,CCNB2,CDC20,CDK1,CENPF,CEP55,CHI3L1,CHRDL2,CHRNA1,CHRNA9,COL1A1,COL2A1,COL3A1,COL4A1,COL4A2,COL6A3,COL8A1,CTHRC1,CXCL8,DAAM2,DKK1,DMRTA2,EN1,ESM1,FAM83D,GATA2,GLI1,HAND2,HOXA10,HOXA3,HOXA4,HOXA5,HOXA7,HOXA9,HOXB2,HOXB3,HOXC9,HOXD10,HOXD11,HOXD9,IBSP,KRT17,LHX5,LIF,LOX,LTF,LUM,MELK,MEOX2,MKX,MMP9,NEK2,NNMT,PCDHGA11,PCDHGA5,PDPN,PI3,PITX1,POSTN,PRRX…
BP	GO:0048518	positive regulation of biological process	90	5459	3.11e-07		ENSP00000217026,ENSP00000221515,ENSP00000222726,ENSP00000223095,ENSP00000225964,ENSP00000226284,ENSP00000228682,ENSP00000231751,ENSP00000233809,ENSP00000242159,ENSP00000243347,ENSP00000247191,ENSP00000249075,ENSP00000249499,ENSP00000249501,ENSP00000253968,ENSP00000255409,ENSP00000256442,ENSP00000257934,ENSP00000260356,ENSP00000260363,ENSP00000261037,ENSP00000261597,ENSP00000261731,ENSP00000261796…	ADAM12,ADCYAP1R1,ADM,ADRA1A,ASPM,AURKB,BARX1,BIRC5,CCL20,CCNB1,CDC20,CDK1,CHI3L1,COL1A1,COL3A1,COL8A1,CTCFL,CTHRC1,CXCL8,DAAM2,DKK1,DLGAP5,DMRTA2,ELANE,EN1,ESM1,ESPL1,FAM83D,G0S2,GATA2,GLI1,GTSE1,HAND2,HOXA10,HOXA3,HOXA5,HOXA7,HOXB2,HOXB3,HOXD10,HOXD9,HP,HPSE2,IBSP,IGFBP2,IGFBP3,IGLL5,IL13RA2,IL17B,IQGAP3,KIF23,KISS1,KRT17,LHX5,LIF,LTF,LUM,MELK,MEOX2,MMP9,MYBL2,NDC80,NEK2,NUSAP1,PDPN,PITX1,PLA2G2…
BP	GO:0048731	system development	75	4144	3.11e-07		ENSP00000222726,ENSP00000223095,ENSP00000225964,ENSP00000226284,ENSP00000228682,ENSP00000231004,ENSP00000231751,ENSP00000242159,ENSP00000243924,ENSP00000249075,ENSP00000249499,ENSP00000249501,ENSP00000249504,ENSP00000253968,ENSP00000255409,ENSP00000256442,ENSP00000260356,ENSP00000261007,ENSP00000261037,ENSP00000261731,ENSP00000262041,ENSP00000263671,ENSP00000265340,ENSP00000266718,ENSP00000267377…	ADM,ADRA1A,ASPM,BARX1,CCNB1,CCNB2,CDC20,CDK1,CENPF,CEP55,CHI3L1,CHRDL2,CHRNA1,CHRNA9,COL1A1,COL2A1,COL3A1,COL4A1,COL4A2,COL6A3,COL8A1,CTHRC1,CXCL8,DAAM2,DKK1,DMRTA2,EN1,ESM1,FAM83D,GATA2,GLI1,HAND2,HOXA10,HOXA3,HOXA5,HOXA7,HOXB2,HOXB3,HOXC9,HOXD10,HOXD11,HOXD9,IBSP,KRT17,LHX5,LIF,LOX,LTF,LUM,MELK,MEOX2,MKX,MMP9,NNMT,PCDHGA11,PCDHGA5,PDPN,PI3,PITX1,POSTN,S100A8,SDC1,SERPINE1,SFRP2,SHANK2,SHOX2,SLC…
BP	GO:0051216	cartilage development	13	147	3.11e-07		ENSP00000222726,ENSP00000225964,ENSP00000255409,ENSP00000263671,ENSP00000265340,ENSP00000266718,ENSP00000274063,ENSP00000290271,ENSP00000352565,ENSP00000369889,ENSP00000374240,ENSP00000417207,ENSP00000484411	CHI3L1,CHRDL2,COL1A1,COL2A1,HAND2,HOXA3,HOXA5,HOXB3,LUM,PITX1,SFRP2,SHOX2,STC1
CC	GO:0031012	extracellular matrix	22	283	1.4e-11	10.8539	ENSP00000223095,ENSP00000225964,ENSP00000226284,ENSP00000231004,ENSP00000243924,ENSP00000255409,ENSP00000260227,ENSP00000260356,ENSP00000261037,ENSP00000266718,ENSP00000274063,ENSP00000295550,ENSP00000304408,ENSP00000330523,ENSP00000347041,ENSP00000353654,ENSP00000359583,ENSP00000361405,ENSP00000364979,ENSP00000369071,ENSP00000369889,ENSP00000478570	CHI3L1,COL1A1,COL2A1,COL3A1,COL4A1,COL4A2,COL6A3,COL8A1,CTHRC1,FMOD,HPSE2,IBSP,LOX,LUM,MMP7,MMP9,PI3,POSTN,SERPINE1,SFRP2,THBS1,VEGFA
CC	GO:0000779	condensed chromosome, centromeric region	15	117	1.26e-10	9.89963	ENSP00000251496,ENSP00000256442,ENSP00000261597,ENSP00000271452,ENSP00000285116,ENSP00000287598,ENSP00000301633,ENSP00000302530,ENSP00000313950,ENSP00000336868,ENSP00000355922,ENSP00000355966,ENSP00000361298,ENSP00000414109,ENSP00000465075	AURKB,BIRC5,BUB1,BUB1B,CCNB1,CENPA,CENPF,HJURP,KIF2C,NCAPG,NDC80,NEK2,NUF2,SKA1,SPC24
CC	GO:0000776	kinetochore	15	130	4.12e-10	9.3851	ENSP00000256442,ENSP00000261597,ENSP00000271452,ENSP00000285116,ENSP00000287598,ENSP00000301633,ENSP00000302530,ENSP00000313950,ENSP00000336868,ENSP00000355922,ENSP00000355966,ENSP00000358813,ENSP00000361298,ENSP00000414109,ENSP00000465075	AURKB,BIRC5,BUB1,BUB1B,CCNB1,CENPA,CENPF,HJURP,KIF2C,NDC80,NEK2,NUF2,SKA1,SPC24,TTK
CC	GO:0005581	collagen trimer	11	88	7.76e-08	7.11014	ENSP00000225964,ENSP00000231004,ENSP00000261037,ENSP00000266718,ENSP00000295550,ENSP00000300527,ENSP00000304408,ENSP00000330523,ENSP00000353654,ENSP00000364979,ENSP00000369889	COL1A1,COL2A1,COL3A1,COL4A1,COL4A2,COL6A2,COL6A3,COL8A1,CTHRC1,LOX,LUM
CC	GO:0099081	supramolecular polymer	29	880	2.14e-07	6.66959	ENSP00000225964,ENSP00000255416,ENSP00000260363,ENSP00000261037,ENSP00000266718,ENSP00000285116,ENSP00000295550,ENSP00000300403,ENSP00000301072,ENSP00000301633,ENSP00000304408,ENSP00000308452,ENSP00000313950,ENSP00000334714,ENSP00000353654,ENSP00000355966,ENSP00000356379,ENSP00000361298,ENSP00000363524,ENSP00000364979,ENSP00000369889,ENSP00000369960,ENSP00000378356,ENSP00000378699,ENSP00000384906…	ADRA1A,ASPM,AURKB,BIRC5,CDK1,COL1A1,COL2A1,COL3A1,COL4A1,COL4A2,COL6A3,COL8A1,GAS2L3,GTSE1,IGFN1,KIF20A,KIF23,KIF2C,KIF4A,KIFC1,KRT17,LUM,MYBPH,NEK2,NUSAP1,SAA1,SKA1,TPX2,TUBA1C
CC	GO:0015630	microtubule cytoskeleton	33	1118	2.17e-07	6.66354	ENSP00000247191,ENSP00000256442,ENSP00000257934,ENSP00000260363,ENSP00000261597,ENSP00000285116,ENSP00000287598,ENSP00000288207,ENSP00000300035,ENSP00000300209,ENSP00000300403,ENSP00000301072,ENSP00000301633,ENSP00000305204,ENSP00000310219,ENSP00000313950,ENSP00000355922,ENSP00000355966,ENSP00000356379,ENSP00000358813,ENSP00000360540,ENSP00000361298,ENSP00000361540,ENSP00000362146,ENSP00000363524…	ASPM,AURKB,BIRC5,BUB1B,CCNB1,CCNB2,CDC20,CDCA8,CDK1,CENPF,CEP55,CKAP2L,DLGAP5,ESPL1,FAM83D,GAS2L3,GTSE1,HSPA6,KIAA0101,KIF20A,KIF23,KIF2C,KIF4A,KIFC1,METTL21B,NDC80,NEK2,NUSAP1,SAA1,SKA1,TPX2,TTK,TUBA1C
CC	GO:0060205	cytoplasmic vesicle lumen	15	340	2.28e-05	4.64207	ENSP00000221515,ENSP00000223095,ENSP00000231751,ENSP00000255409,ENSP00000260356,ENSP00000264870,ENSP00000295897,ENSP00000295927,ENSP00000310219,ENSP00000342082,ENSP00000348170,ENSP00000357722,ENSP00000384906,ENSP00000466090,ENSP00000478570	ALB,CHI3L1,ELANE,F13A1,HP,HSPA6,LTF,PTX3,RETN,S100A8,SAA1,SERPINE1,SLPI,THBS1,VEGFA
CC	GO:0035580	specific granule lumen	7	62	4.74e-05	4.32422	ENSP00000221515,ENSP00000231751,ENSP00000255409,ENSP00000295927,ENSP00000342082,ENSP00000348170,ENSP00000466090	CHI3L1,ELANE,HP,LTF,PTX3,RETN,SLPI
CC	GO:0034774	secretory granule lumen	14	323	4.85e-05	4.31426	ENSP00000221515,ENSP00000223095,ENSP00000231751,ENSP00000255409,ENSP00000260356,ENSP00000264870,ENSP00000295897,ENSP00000295927,ENSP00000310219,ENSP00000342082,ENSP00000348170,ENSP00000357722,ENSP00000466090,ENSP00000478570	ALB,CHI3L1,ELANE,F13A1,HP,HSPA6,LTF,PTX3,RETN,S100A8,SERPINE1,SLPI,THBS1,VEGFA
CC	GO:0031262	Ndc80 complex	3	4	0.00027	3.56864	ENSP00000261597,ENSP00000271452,ENSP00000465075	NDC80,NUF2,SPC24
CC	GO:0045171	intercellular bridge	6	57	0.00027	3.56864	ENSP00000260363,ENSP00000300403,ENSP00000360540,ENSP00000362146,ENSP00000363524,ENSP00000378356	CDCA8,CEP55,KIF20A,KIF23,KIF4A,TPX2
CC	GO:0005622	intracellular	160	14286	0.00029	3.5376	ENSP00000216101,ENSP00000217026,ENSP00000220809,ENSP00000221515,ENSP00000222726,ENSP00000223095,ENSP00000225964,ENSP00000228682,ENSP00000230053,ENSP00000231004,ENSP00000231751,ENSP00000233809,ENSP00000236147,ENSP00000242159,ENSP00000243347,ENSP00000243924,ENSP00000244709,ENSP00000247191,ENSP00000249075,ENSP00000249499,ENSP00000249501,ENSP00000249504,ENSP00000250056,ENSP00000250160,ENSP00000251496…	ADAM12,ADCYAP1R1,ADM,ADRA1A,ALB,ASF1B,ASPM,AURKB,B3GAT2,BARX1,BIRC5,BUB1,BUB1B,CA3,CA9,CALN1,CCL20,CCNB1,CCNB2,CD163,CDC20,CDCA8,CDK1,CENPA,CENPF,CEP55,CHI3L1,CHI3L2,CHRDL2,CKAP2L,COL1A1,COL2A1,COL3A1,COL4A1,COL4A2,COL6A2,COL6A3,COL8A1,CTAG1A,CTAG1B,CTCFL,CTHRC1,CXCL8,DKK1,DLGAP5,DMRTA2,ELANE,EN1,ESPL1,ETNPPL,F13A1,FAM64A,FAM83D,FMOD,G0S2,GAS2L3,GATA2,GCGR,GLI1,GTSE1,HAND2,HBG2,HJURP,HOXA10,HOXA3…
CC	GO:0032133	chromosome passenger complex	3	5	0.00039	3.40894	ENSP00000301633,ENSP00000313950,ENSP00000362146	AURKB,BIRC5,CDCA8
CC	GO:0005694	chromosome	23	950	0.00042	3.37675	ENSP00000217026,ENSP00000251496,ENSP00000256442,ENSP00000261597,ENSP00000263382,ENSP00000271452,ENSP00000285116,ENSP00000287598,ENSP00000301633,ENSP00000302530,ENSP00000313950,ENSP00000336868,ENSP00000352565,ENSP00000355922,ENSP00000355966,ENSP00000358813,ENSP00000361298,ENSP00000362146,ENSP00000363524,ENSP00000411532,ENSP00000414109,ENSP00000453403,ENSP00000465075	ASF1B,AURKB,BIRC5,BUB1,BUB1B,CCNB1,CDCA8,CENPA,CENPF,HAND2,HJURP,KIF2C,KIF4A,MYBL2,NCAPG,NDC80,NEK2,NUF2,NUSAP1,SKA1,SPC24,TOP2A,TTK
CC	GO:0000794	condensed nuclear chromosome	7	96	0.00046	3.33724	ENSP00000256442,ENSP00000261597,ENSP00000287598,ENSP00000302530,ENSP00000313950,ENSP00000336868,ENSP00000355966	AURKB,BUB1,BUB1B,CCNB1,CENPA,NDC80,NEK2
CC	GO:0099513	polymeric cytoskeletal fiber	18	645	0.0005	3.30103	ENSP00000260363,ENSP00000285116,ENSP00000300403,ENSP00000301072,ENSP00000301633,ENSP00000308452,ENSP00000313950,ENSP00000355966,ENSP00000356379,ENSP00000361298,ENSP00000363524,ENSP00000378356,ENSP00000378699,ENSP00000384906,ENSP00000393963,ENSP00000415430,ENSP00000448955,ENSP00000453403	ASPM,AURKB,BIRC5,CDK1,GAS2L3,GTSE1,KIF20A,KIF23,KIF2C,KIF4A,KIFC1,KRT17,NEK2,NUSAP1,SAA1,SKA1,TPX2,TUBA1C
CC	GO:0005856	cytoskeleton	38	2068	0.00054	3.26761	ENSP00000228682,ENSP00000247191,ENSP00000255416,ENSP00000256442,ENSP00000257934,ENSP00000260363,ENSP00000261597,ENSP00000285116,ENSP00000287598,ENSP00000288207,ENSP00000300035,ENSP00000300209,ENSP00000300403,ENSP00000301072,ENSP00000301633,ENSP00000305204,ENSP00000308452,ENSP00000310219,ENSP00000313950,ENSP00000355922,ENSP00000355966,ENSP00000356379,ENSP00000357722,ENSP00000358813,ENSP00000360540…	ASPM,AURKB,BIRC5,BUB1B,CCNB1,CCNB2,CDC20,CDCA8,CDK1,CENPF,CEP55,CKAP2L,DLGAP5,ESPL1,FAM83D,GAS2L3,GLI1,GTSE1,HSPA6,IGF2BP2,KIAA0101,KIF20A,KIF23,KIF2C,KIF4A,KIFC1,KRT17,METTL21B,MYBPH,NDC80,NEK2,NUSAP1,S100A8,SAA1,SKA1,TPX2,TTK,TUBA1C
CC	GO:0098642	network-forming collagen trimer	3	7	0.00074	3.13077	ENSP00000261037,ENSP00000353654,ENSP00000364979	COL4A1,COL4A2,COL8A1
CC	GO:0005875	microtubule associated complex	8	144	0.00075	3.12494	ENSP00000260363,ENSP00000301633,ENSP00000313950,ENSP00000361298,ENSP00000362146,ENSP00000363524,ENSP00000378356,ENSP00000393963	AURKB,BIRC5,CDCA8,KIF20A,KIF23,KIF2C,KIF4A,KIFC1
CC	GO:0098651	basement membrane collagen trimer	3	8	0.00094	3.02687	ENSP00000261037,ENSP00000353654,ENSP00000364979	COL4A1,COL4A2,COL8A1
MF	GO:0005515	protein binding	100	6607	1.46e-05	4.83565	ENSP00000217026,ENSP00000220809,ENSP00000221515,ENSP00000223095,ENSP00000225964,ENSP00000226284,ENSP00000228682,ENSP00000233809,ENSP00000236147,ENSP00000242159,ENSP00000244709,ENSP00000249075,ENSP00000250160,ENSP00000255416,ENSP00000256442,ENSP00000260356,ENSP00000260363,ENSP00000261597,ENSP00000261796,ENSP00000263369,ENSP00000263382,ENSP00000265340,ENSP00000273183,ENSP00000274063,ENSP00000283921…	ADAM12,ADCYAP1R1,ADM,ADRA1A,ALB,ASF1B,ASPM,AURKB,BIRC5,CCL20,CCNB1,CDC20,CDK1,CENPA,CENPF,COL1A1,COL2A1,COL3A1,COL4A1,CTCFL,CTHRC1,CXCL8,DAAM2,DKK1,DMRTA2,ELANE,ESM1,ETNPPL,FAM83D,GABRG1,GAS2L3,GATA2,GCGR,GLI1,HAND2,HJURP,HOXA10,HOXA3,HOXA7,HOXA9,HP,HPSE2,HSPA6,IBSP,IGFBP2,IGFBP3,IGLL5,IL17B,IQGAP3,KIF20A,KIF23,KIF2C,KIF4A,KIFC1,KISS1,KRT17,LIF,METTL21B,MIA,MMP9,MYBL2,MYBPH,NDC80,NEK2,NUSAP1,PDPN…
MF	GO:0019838	growth factor binding	10	126	0.00012	3.92082	ENSP00000225964,ENSP00000233809,ENSP00000250160,ENSP00000260356,ENSP00000304408,ENSP00000362095,ENSP00000364979,ENSP00000369889,ENSP00000370473,ENSP00000370812	COL1A1,COL2A1,COL3A1,COL4A1,ESM1,IGFBP2,IGFBP3,SRPX2,THBS1,WISP1
MF	GO:0043565	sequence-specific DNA binding	27	1047	0.0004	3.39794	ENSP00000217026,ENSP00000222726,ENSP00000228682,ENSP00000242159,ENSP00000249499,ENSP00000249501,ENSP00000249504,ENSP00000253968,ENSP00000261731,ENSP00000262041,ENSP00000265340,ENSP00000283921,ENSP00000295206,ENSP00000302836,ENSP00000331741,ENSP00000343619,ENSP00000345681,ENSP00000352565,ENSP00000353151,ENSP00000361298,ENSP00000361547,ENSP00000364946,ENSP00000374240,ENSP00000383909,ENSP00000415579…	BARX1,CTCFL,DMRTA2,EN1,GATA2,GLI1,HAND2,HOXA10,HOXA3,HOXA4,HOXA5,HOXA7,HOXA9,HOXB2,HOXB3,HOXC9,HOXD10,HOXD11,HOXD9,KIF2C,LHX5,MEOX2,MKX,MYBL2,PITX1,PRRX2,SHOX2
MF	GO:0048407	platelet-derived growth factor binding	4	11	0.00075	3.12494	ENSP00000225964,ENSP00000304408,ENSP00000364979,ENSP00000369889	COL1A1,COL2A1,COL3A1,COL4A1
MF	GO:0008201	heparin binding	9	161	0.0023	2.63827	ENSP00000231751,ENSP00000236147,ENSP00000250160,ENSP00000260227,ENSP00000260356,ENSP00000369071,ENSP00000384906,ENSP00000466090,ENSP00000478570	ELANE,LTF,MMP7,POSTN,SAA1,SELL,THBS1,VEGFA,WISP1
MF	GO:0005539	glycosaminoglycan binding	10	219	0.0038	2.42022	ENSP00000231751,ENSP00000236147,ENSP00000243347,ENSP00000250160,ENSP00000260227,ENSP00000260356,ENSP00000369071,ENSP00000384906,ENSP00000466090,ENSP00000478570	ELANE,LTF,MMP7,POSTN,SAA1,SELL,THBS1,TNFAIP6,VEGFA,WISP1
MF	GO:1901681	sulfur compound binding	10	234	0.0058	2.23657	ENSP00000231751,ENSP00000236147,ENSP00000250160,ENSP00000260227,ENSP00000260356,ENSP00000359583,ENSP00000369071,ENSP00000384906,ENSP00000466090,ENSP00000478570	ELANE,HPSE2,LTF,MMP7,POSTN,SAA1,SELL,THBS1,VEGFA,WISP1
MF	GO:0001968	fibronectin binding	4	26	0.0071	2.14874	ENSP00000260356,ENSP00000274063,ENSP00000370473,ENSP00000478570	IGFBP3,SFRP2,THBS1,VEGFA
MF	GO:0005520	insulin-like growth factor binding	4	25	0.0071	2.14874	ENSP00000233809,ENSP00000250160,ENSP00000370473,ENSP00000370812	ESM1,IGFBP2,IGFBP3,WISP1
MF	GO:0061135	endopeptidase regulator activity	8	175	0.0115	1.9393	ENSP00000223095,ENSP00000231751,ENSP00000243924,ENSP00000274063,ENSP00000295550,ENSP00000301633,ENSP00000342082,ENSP00000377536	BIRC5,COL6A3,LTF,PI3,PTTG1,SERPINE1,SFRP2,SLPI
MF	GO:0048018	receptor ligand activity	13	458	0.017	1.76955	ENSP00000221515,ENSP00000249075,ENSP00000261796,ENSP00000263369,ENSP00000274063,ENSP00000290271,ENSP00000306512,ENSP00000351671,ENSP00000363081,ENSP00000384906,ENSP00000436126,ENSP00000436607,ENSP00000478570	ADM,CCL20,CXCL8,DKK1,IL17B,LIF,MIA,RETN,SAA1,SAA2,SFRP2,STC1,VEGFA
MF	GO:0035173	histone kinase activity	3	16	0.0203	1.6925	ENSP00000256442,ENSP00000313950,ENSP00000378699	AURKB,CCNB1,CDK1
MF	GO:0005201	extracellular matrix structural constituent	5	73	0.0232	1.63451	ENSP00000255409,ENSP00000266718,ENSP00000304408,ENSP00000353654,ENSP00000364979	CHI3L1,COL3A1,COL4A1,COL4A2,LUM
MF	GO:0005178	integrin binding	6	122	0.0319	1.49621	ENSP00000226284,ENSP00000250160,ENSP00000260356,ENSP00000274063,ENSP00000304408,ENSP00000370812	COL3A1,ESM1,IBSP,SFRP2,THBS1,WISP1
MF	GO:0004866	endopeptidase inhibitor activity	7	169	0.0322	1.49214	ENSP00000223095,ENSP00000231751,ENSP00000243924,ENSP00000295550,ENSP00000301633,ENSP00000342082,ENSP00000377536	BIRC5,COL6A3,LTF,PI3,PTTG1,SERPINE1,SLPI
MF	GO:0000977	RNA polymerase II regulatory region sequence-specific DNA binding	15	647	0.0344	1.46344	ENSP00000217026,ENSP00000222726,ENSP00000228682,ENSP00000242159,ENSP00000249499,ENSP00000249501,ENSP00000253968,ENSP00000262041,ENSP00000265340,ENSP00000283921,ENSP00000295206,ENSP00000345681,ENSP00000352565,ENSP00000415579,ENSP00000417207	BARX1,CTCFL,EN1,GATA2,GLI1,HAND2,HOXA10,HOXA5,HOXA7,HOXB3,HOXD10,HOXD9,MEOX2,MYBL2,PITX1
MF	GO:0000978	RNA polymerase II proximal promoter sequence-specific DNA binding	12	457	0.0344	1.46344	ENSP00000217026,ENSP00000222726,ENSP00000228682,ENSP00000242159,ENSP00000262041,ENSP00000265340,ENSP00000283921,ENSP00000295206,ENSP00000345681,ENSP00000352565,ENSP00000415579,ENSP00000417207	CTCFL,EN1,GATA2,GLI1,HAND2,HOXA10,HOXA5,HOXA7,HOXB3,MEOX2,MYBL2,PITX1
MF	GO:0001012	RNA polymerase II regulatory region DNA binding	15	647	0.0344	1.46344	ENSP00000217026,ENSP00000222726,ENSP00000228682,ENSP00000242159,ENSP00000249499,ENSP00000249501,ENSP00000253968,ENSP00000262041,ENSP00000265340,ENSP00000283921,ENSP00000295206,ENSP00000345681,ENSP00000352565,ENSP00000415579,ENSP00000417207	BARX1,CTCFL,EN1,GATA2,GLI1,HAND2,HOXA10,HOXA5,HOXA7,HOXB3,HOXD10,HOXD9,MEOX2,MYBL2,PITX1
MF	GO:0042289	MHC class II protein binding	2	6	0.0434	1.36251	ENSP00000308452,ENSP00000369889	COL2A1,KRT17
MF	GO:1990837	sequence-specific double-stranded DNA binding	16	747	0.0434	1.36251	ENSP00000217026,ENSP00000222726,ENSP00000228682,ENSP00000242159,ENSP00000249499,ENSP00000249501,ENSP00000253968,ENSP00000262041,ENSP00000265340,ENSP00000283921,ENSP00000295206,ENSP00000345681,ENSP00000352565,ENSP00000361298,ENSP00000415579,ENSP00000417207	BARX1,CTCFL,EN1,GATA2,GLI1,HAND2,HOXA10,HOXA5,HOXA7,HOXB3,HOXD10,HOXD9,KIF2C,MEOX2,MYBL2,PITX1

## Sheet: KEGG
#term ID	term description	observed gene count	background gene count	EF	false discovery rate	matching proteins in your network (IDs)	matching proteins in your network (labels)
hsa04115	p53 signaling pathway	9	68	0.132353	6.26e-06	ENSP00000223095,ENSP00000256442,ENSP00000260356,ENSP00000288207,ENSP00000353770,ENSP00000370473,ENSP00000376822,ENSP00000378699,ENSP00000415430	CCNB1,CCNB2,CDK1,GTSE1,IGFBP3,RRM2,SERPINE1,STEAP3,THBS1
hsa04512	ECM-receptor interaction	9	81	0.111111	1.23e-05	ENSP00000225964,ENSP00000226284,ENSP00000260356,ENSP00000295550,ENSP00000300527,ENSP00000353654,ENSP00000364979,ENSP00000369889,ENSP00000370542	COL1A1,COL2A1,COL4A1,COL4A2,COL6A2,COL6A3,IBSP,SDC1,THBS1
hsa04110	Cell cycle	9	123	0.0731707	0.00021	ENSP00000256442,ENSP00000257934,ENSP00000287598,ENSP00000288207,ENSP00000302530,ENSP00000358813,ENSP00000361540,ENSP00000377536,ENSP00000378699	BUB1,BUB1B,CCNB1,CCNB2,CDC20,CDK1,ESPL1,PTTG1,TTK
hsa04974	Protein digestion and absorption	7	90	0.0777778	0.0013	ENSP00000225964,ENSP00000295550,ENSP00000300527,ENSP00000304408,ENSP00000353654,ENSP00000364979,ENSP00000369889	COL1A1,COL2A1,COL3A1,COL4A1,COL4A2,COL6A2,COL6A3
hsa04933	AGE-RAGE signaling pathway in diabetic complications	7	98	0.0714286	0.0017	ENSP00000223095,ENSP00000225964,ENSP00000304408,ENSP00000306512,ENSP00000353654,ENSP00000364979,ENSP00000478570	COL1A1,COL3A1,COL4A1,COL4A2,CXCL8,SERPINE1,VEGFA
hsa04114	Oocyte meiosis	7	116	0.0603448	0.0035	ENSP00000256442,ENSP00000257934,ENSP00000288207,ENSP00000302530,ENSP00000361540,ENSP00000377536,ENSP00000378699	BUB1,CCNB1,CCNB2,CDC20,CDK1,ESPL1,PTTG1
hsa04510	Focal adhesion	9	197	0.0456853	0.0035	ENSP00000225964,ENSP00000226284,ENSP00000260356,ENSP00000295550,ENSP00000300527,ENSP00000353654,ENSP00000364979,ENSP00000369889,ENSP00000478570	COL1A1,COL2A1,COL4A1,COL4A2,COL6A2,COL6A3,IBSP,THBS1,VEGFA
hsa04218	Cellular senescence	7	156	0.0448718	0.0143	ENSP00000217026,ENSP00000223095,ENSP00000256442,ENSP00000288207,ENSP00000306512,ENSP00000370473,ENSP00000378699	CCNB1,CCNB2,CDK1,CXCL8,IGFBP3,MYBL2,SERPINE1
hsa05219	Bladder cancer	4	41	0.097561	0.0143	ENSP00000260356,ENSP00000306512,ENSP00000361405,ENSP00000478570	CXCL8,MMP9,THBS1,VEGFA
hsa04080	Neuroactive ligand-receptor interaction	9	272	0.0330882	0.0196	ENSP00000239032,ENSP00000261007,ENSP00000267377,ENSP00000292513,ENSP00000295452,ENSP00000312663,ENSP00000369960,ENSP00000383558,ENSP00000483721	ADCYAP1R1,ADRA1A,CHRNA1,CHRNA9,GABRG1,GCGR,PRLHR,PTGER1,SSTR1
hsa05202	Transcriptional misregulation in cancer	7	169	0.0414201	0.0196	ENSP00000220809,ENSP00000283921,ENSP00000306512,ENSP00000343619,ENSP00000361405,ENSP00000370473,ENSP00000466090	CXCL8,ELANE,HOXA10,HOXA9,IGFBP3,MMP9,PLAT
hsa04926	Relaxin signaling pathway	6	130	0.0461538	0.0211	ENSP00000225964,ENSP00000304408,ENSP00000353654,ENSP00000361405,ENSP00000364979,ENSP00000478570	COL1A1,COL3A1,COL4A1,COL4A2,MMP9,VEGFA
hsa04657	IL-17 signaling pathway	5	92	0.0543478	0.0237	ENSP00000261796,ENSP00000306512,ENSP00000351671,ENSP00000357722,ENSP00000361405	CCL20,CXCL8,IL17B,MMP9,S100A8
hsa05146	Amoebiasis	5	94	0.0531915	0.0241	ENSP00000225964,ENSP00000304408,ENSP00000306512,ENSP00000353654,ENSP00000364979	COL1A1,COL3A1,COL4A1,COL4A2,CXCL8
hsa05205	Proteoglycans in cancer	7	195	0.0358974	0.0284	ENSP00000249501,ENSP00000260356,ENSP00000266718,ENSP00000359583,ENSP00000361405,ENSP00000370542,ENSP00000478570	HOXD10,HPSE2,LUM,MMP9,SDC1,THBS1,VEGFA
hsa05165	Human papillomavirus infection	9	317	0.0283912	0.0333	ENSP00000225964,ENSP00000226284,ENSP00000260356,ENSP00000295550,ENSP00000300527,ENSP00000353654,ENSP00000364979,ENSP00000369889,ENSP00000478570	COL1A1,COL2A1,COL4A1,COL4A2,COL6A2,COL6A3,IBSP,THBS1,VEGFA
